# Supplementary material for: Antibacterial and Wound-Healing Activities of Statistically Optimized Nitrofurazone- and Lidocaine-Loaded Silica Microspheres by the Box–Behnken Design
Source: Molecules. 2022 Apr 14;27(8):2532. doi: 10.3390/molecules27082532 (PMC9032706; doi:10.3390/molecules27082532)
Supplement: Supplementary file 1 [file molecules-27-02532-s001.zip]

Archive with 1 entries (1 files):
- molecules-1661223-supplementary.pdf
